# Supplementary material for: Exploring the Fecal Metabolome in Infants With Cow's Milk Allergy: The Distinct Impacts of Cow's Milk Protein Tolerance Acquisition and of Synbiotic Supplementation
Source: Mol Nutr Food Res. 2024 Dec 12;69(1):e202400583. doi: 10.1002/mnfr.202400583 (PMC11704826; doi:10.1002/mnfr.202400583)
Supplement: Supplementary file 2 — Supporting Information [file MNFR-69-e202400583-s002.xls]

## Sheet: content
Table S1	General information and solution preparation for all the stable isotopically labeled standards (SILs)
Table S2	Fisher’s exact test results for the metabolites with missingness above 20% in the tolerant-allergy and the treatment groups
Table S3	Target list and abbreviations for final data ananlysis
Table S4	AIC Comparison of CM tolerance-allergy model fitting with and without age as a covariate
Table S5	AIC Comparison of intervention model fitting with and without age as a covariate
Table S6	Clinical characteristics associated with outgrowth of cow’s milk allergy
Table S7	Clinical characteristics associated with interventions
Table S8	Significantly alterred meatbolites in CM-allergic and CM-tolerant groups from marginal means comparison
Table S9	Spearman’s rank correlation between the changes of bifidobacterium and metabolites/ratios which are signifcanlty altered in the AAF-S group

## Sheet: Table S1
Table S1: General information and solution preparation for all the stable isotopically labeled standards (SIls)
Compound Name	Compound Formula	Supplier	product number	Spiked concentration (µM)	Usage
choline-d4	C5H9D4NO	CDN	D-2464	16	Polar to semi-polar metabolites platform IS
cytidine-15N3	C9H13[15N]3O5	cambridge Isotope laboratories	NLM-3797-50	64.5	Polar to semi-polar metabolites platform IS
DL-leucine-d3	C6H10D3NO2	CDN	D-2400	56	Polar to semi-polar metabolites platform IS
DL-proline-d7	C5H2D7NO2	cambridge Isotope laboratories	DLM-2657-0	58	Polar to semi-polar metabolites platform IS
hippuric acid-d5	C9H4D5NO3	chem Cruz	sc-490158	42	Polar to semi-polar metabolites platform IS
hypoxanthine-d3	C5D3HN4O	cambridge Isotope laboratories	DLM-2923-0.1	12	Polar to semi-polar metabolites platform IS
indole-d5-3-acetic acid	C10H4D5NO2	TRC	I577344	44	Polar to semi-polar metabolites platform IS
L-tryptophan-d3	C11H9D3N2O2	CDN	D-7419	20	Polar to semi-polar metabolites platform IS
L-tyrosine-13C9-15N	[13C]9H11[15N]O3	cambridge Isotope laboratories	CNLM-439-H-0.1	26	Polar to semi-polar metabolites platform IS
octanoyl-l-carnitine-d3	C15H26D3NO4	CDN	D-6651	0.4	Polar to semi-polar metabolites platform IS
propionyl-L-carnitine-(n-methyl-d3)	C10H16D3NO4	CDN	D-6651	4	Polar to semi-polar metabolites platform IS
quinaldic acid-d6	C10HD6NO2	CDN	D-6514	10	Polar to semi-polar metabolites platform IS
u-15N-guanosine	C10H13[15N]5O5	Silantes	125303603	114	Polar to semi-polar metabolites platform IS
4-hydroxyphenylactic acid-d6	C8H2D6O3	TRC	H949062	97.7778	Polar to semi-polar metabolites platform spiked in reconstitution solution
fludrocortisone-d5	C21H24D5FO5	TRC	F428102	0.761332	Polar to semi-polar metabolites platform spiked in reconstitution solution
caffeine-d9	C8HD9N4O2	TRC	C080102	2.76753	Polar to semi-polar metabolites platform spiked in reconstitution solution
valine-d8	C5H3D8NO2	cambridge Isotope laboratories	DLM-488	42.1201	Polar to semi-polar metabolites platform spiked in reconstitution solution
Lithocholic acid-d4 LCA-d4	C24H36D4O3	CDN Isotopes	u501p49	200	Bile and fatty acids platform
cholic acid-d4 (CA-d4)	C24H36D4O5	CDN Isotopes	z75p40	65	Bile and fatty acids platform
Deoxycholic acid-d4 (DCA-d4)	C24H36D4O4	CDN Isotopes	w133p40	100	Bile and fatty acids platform
Ursodeoxycholic acid-d4 (UDCA-d4)	C24H36D4O4	CDN Isotopes	v275p43	100	Bile and fatty acids platform
Glycocholic acid-d4 (GCA-d4)	C26H39D4NO6	Cayman Chemical	21889	37.5	Bile and fatty acids platform
Glycoursodeoxycholic Acid-d4 (GUDCA-d4)	C26H39D4NO5	Cayman Chemical	21890	37.5	Bile and fatty acids platform
Tauroursodeoxycholic acid-d5 (TUDCA-d5)	C26H40D5NO6S	Santa-Cruz Biotechnology	sc-220192	10	Bile and fatty acids platform
Arachidonic Acid-d8 (AA-d8)	C20H24D8O2	Cayman Chemical	390010	500	Bile and fatty acids platform
Oleic Acid-d17 (OA-d17)	C18H17D17O2	Cayman Chemical	9000432	1	Bile and fatty acids platform spiked in reconstitution solution
12-[[(cyclohexylamino)carbonyl]amino]-dodecanoic acid (CUDA)	C19H36N2O3	Cayman Chemical	10007923	0.5	Bile and fatty acids platform spiked in reconstitution solution

## Sheet: Table S2
Table S2: Fisher’s exact test results for the metabolites with missingness above 20% in the tolerant-allergy and the treatment groups
Compound name	Time point	CM-Allergic NA(%)	CM-Tolerant NA(%)	P values	model type
Vanillic acid	6	0	33.3333	0.0145691	CM tolerance-allergy
Valerate	6	73.3333	33.3333	0.0224774	CM tolerance-allergy
2-Methylglutaric acid	6	80	41.6667	0.0244065	CM tolerance-allergy
Vanillactic acid	6	13.3333	50	0.037845	CM tolerance-allergy
Agmatine	6	13.3333	50	0.037845	CM tolerance-allergy
Creatinine	6	26.6667	62.5	0.0483721	CM tolerance-allergy
Agmatine	12	20	62.5	0.0194961	CM tolerance-allergy
Asparagine	12	80	41.6667	0.0244065	CM tolerance-allergy
Compound name	Time point	AAF NA(%)	AAF-S NA(%)	P values	model type
L-Acetylcarnitine	0	62.5	21.7391	0.0183908	intervention
1,7-Dimethyluric acid	6	62.5	8.69565	0.000889943	intervention
Xanthosine	6	6.25	52.1739	0.00469158	intervention
3-Methylindole	6	50	8.69565	0.00734776	intervention
3-Methylhistidine	6	50	8.69565	0.00734776	intervention
GLCA	6	43.75	82.6087	0.0171634	intervention
2-Ketobutyric acid	6	0	30.4348	0.0286576	intervention
Saccharopine	6	31.25	4.34783	0.0332469	intervention
Dopamine	6	12.5	47.8261	0.0371389	intervention
Guanidinosuccinic acid	12	56.25	17.3913	0.0171634	intervention
Xanthosine	12	6.25	39.1304	0.0279142	intervention
GLCA	12	20	59.0909	0.0408548	intervention
TLCA-3S	12	26.6667	63.6364	0.0448116	intervention

## Sheet: Table S3
Table S3: Target list and abbreviations for final data ananlysis
Platform (ionization mode)	Compound_name_reported	abbreviations
Polar to semi polar (negative)	1-Methyluric acid
Polar to semi polar (negative)	2,5-Furandicarboxylic acid
Polar to semi polar (negative)	Deoxyinosine
Polar to semi polar (negative)	Deoxyuridine
Polar to semi polar (negative)	ortho-Hydroxyphenylacetic acid
Polar to semi polar (negative)	Protocatechuic acid
Polar to semi polar (negative)	Dihydrocaffeic acid/3-hydroxy-3-(3-hydroxyphenyl)propanoic acid/Hydroxyphenyllactic acid	4-OH-PLA#
Polar to semi polar (negative)	3-Hydroxybenzoic acid
Polar to semi polar (negative)	3-Hydroxybutyric acid
Polar to semi polar (negative)	3-Methyl-2-oxovaleric acid
Polar to semi polar (negative)	3-Methylxanthine/1-Methylxanthine/ 7-Methylxanthine
Polar to semi polar (negative)	Phenyllactic acid/3-(3-Hydroxyphenyl)propanoic acid	PLA#
Polar to semi polar (negative)	Hydrocinnamic acid
Polar to semi polar (negative)	4-Hydroxybenzoic acid
Polar to semi polar (negative)	4-Hydroxycinnamic acid	4-Hydroxycinnamic acid
Polar to semi polar (negative)	p-Hydroxyphenylacetic acid/Mandelic acid	p-Hydroxyphenylacetic acid#
Polar to semi polar (negative)	Desaminotyrosine	Desaminotyrosine
Polar to semi polar (negative)	4-Pyridoxic acid	4-Pyridoxic acid
Polar to semi polar (negative)	Pyroglutamic acid	Pyroglutamic acid
Polar to semi polar (negative)	alpha-Aminobutyric acid/gamma-Aminobutyric acid/3-Aminoisobutanoic acid/Dimethylglycine	GABA#
Polar to semi polar (negative)	Argininosuccinic acid	Argininosuccinic acid
Polar to semi polar (negative)	Ascorbic acid	Ascorbate
Polar to semi polar (negative)	Carnosine	Carnosine
Polar to semi polar (negative)	Citric acid	Citrate
Polar to semi polar (negative)	Gluconic acid	Gluconate
Polar to semi polar (negative)	Flavin adenine dinucleotide	FAD
Polar to semi polar (negative)	Glutamine	Glutamine
Polar to semi polar (negative)	Glycine	Glycine
Polar to semi polar (negative)	Glycolic acid	Glycolate
Polar to semi polar (negative)	Guanine	Guanine
Polar to semi polar (negative)	Hippuric acid	Hippuric acid
Polar to semi polar (negative)	Histidine	Histidine
Polar to semi polar (negative)	Indolelactic acid	ILA
Polar to semi polar (negative)	Indoxyl glucoside	Indoxyl glucoside
Polar to semi polar (negative)	2-Hydroxyethanesulfonate	2-Hydroxyethanesulfonate
Polar to semi polar (negative)	Isobutyrylglycine	Isobutyrylglycine
Polar to semi polar (negative)	Oxoglutaric acid	Oxoglutaric acid
Polar to semi polar (negative)	Lysine	Lysine
Polar to semi polar (negative)	Malic acid	Malate
Polar to semi polar (negative)	Methionine.sulfoxide	Methionine sulfoxide
Polar to semi polar (negative)	myo-Inositol/ Galactose/ Fructose	Fructose#
Polar to semi polar (negative)	N-alpha-Acetylarginine	N-alpha-Acetylarginine
Polar to semi polar (negative)	N-Acetylglutamine	N-Acetylglutamine
Polar to semi polar (negative)	N-Acetylneuraminic acid	N-Acetylneuraminic acid
Polar to semi polar (negative)	N-Acetylserine	N-Acetylserine
Polar to semi polar (negative)	N-Acetyltryptophan	N-Acetyltryptophan
Polar to semi polar (negative)	N2-gamma-Glutamylglutamine	N2-gamma-Glutamylglutamine
Polar to semi polar (negative)	N6-Carboxymethyllysine	N6-Carboxymethyllysine
Polar to semi polar (negative)	O-Acetylserine/Glutamic acid	Glutamate#
Polar to semi polar (negative)	Orotate	Orotate
Polar to semi polar (negative)	p-Cresol	p-Cresol
Polar to semi polar (negative)	p-Cresol sulfate	p-Cresol sulfate
Polar to semi polar (negative)	Pantothenic acid	Pantothenic acid
Polar to semi polar (negative)	Phenylacetic acid	Phenylacetic acid
Polar to semi polar (negative)	Phenylacetylglutamine	Phenylacetylglutamine
Polar to semi polar (negative)	Phenylpropionylglycine	Phenylpropionylglycine
Polar to semi polar (negative)	Pregnenolone sulfate	Pregnenolone sulfate
Polar to semi polar (negative)	Pseudouridine	Pseudouridine
Polar to semi polar (negative)	Pyrocatechol	Pyrocatechol
Polar to semi polar (negative)	Pyruvate	Pyruvate
Polar to semi polar (negative)	Serine	Serine
Polar to semi polar (negative)	Syringic acid	Syringic acid
Polar to semi polar (negative)	Tartaric acid	Tartaric acid
Polar to semi polar (negative)	Taurine	Taurine
Polar to semi polar (negative)	Thymidine	Thymidine
Polar to semi polar (negative)	trans-Aconitic acid	trans-Aconitic acid
Polar to semi polar (negative)	Ferulic acid	Ferulic acid
Polar to semi polar (negative)	Tryptophan	Tryptophan
Polar to semi polar (negative)	Uric acid	Uric acid
Polar to semi polar (negative)	Uridine	Uridine
Polar to semi polar (negative)	Valine	Valine
Polar to semi polar (negative)	Xanthine	Xanthine
Polar to semi polar (negative)	Xylulose	Xylulose
Polar to semi polar (positive)	1-Methyladenosine/N6-Methyladenosine/2'-O-Methyladenosine	1-Methyladenosine#
Polar to semi polar (positive)	4-Guanidinobutanoic acid	4-Guanidinobutanoic acid
Polar to semi polar (positive)	Dihydrouracil	Dihydrouracil
Polar to semi polar (positive)	5-Aminolevulinic acid/4-Hydroxyproline	5-Aminolevulinic acid#
Polar to semi polar (positive)	5-Aminopentanoic acid	5-Aminopentanoic acid
Polar to semi polar (positive)	5-Hydroxytryptophan	5-Hydroxytryptophan
Polar to semi polar (positive)	Adenine	Adenine
Polar to semi polar (positive)	Adenosine/Deoxyguanosine	Adenosine#
Polar to semi polar (positive)	Alanine/beta-Alanine/Sarcosine	Alanine#
Polar to semi polar (positive)	Aminoadipic acid	Aminoadipic acid
Polar to semi polar (positive)	Arginine	Arginine
Polar to semi polar (positive)	Aspartic acid	Aspartate
Polar to semi polar (positive)	Betaine	Betaine
Polar to semi polar (positive)	Biotin	Biotin
Polar to semi polar (positive)	Cadaverine	Cadaverine
Polar to semi polar (positive)	Carnitine	Carnitine
Polar to semi polar (positive)	Choline	Choline
Polar to semi polar (positive)	Citrulline	Citrulline
Polar to semi polar (positive)	Creatine/Beta-Guanidinopropionic acid	Creatine#
Polar to semi polar (positive)	Cytidine	Cytidine
Polar to semi polar (positive)	Cytosine	Cytosine
Polar to semi polar (positive)	Ethanolamine	Ethanolamine
Polar to semi polar (positive)	Glycerophosphocholine	Glycerophosphocholine
Polar to semi polar (positive)	Glycylproline	Glycylproline
Polar to semi polar (positive)	Guanidoacetic acid	Guanidoacetic acid
Polar to semi polar (positive)	Hypoxanthine	Hypoxanthine
Polar to semi polar (positive)	Indoleacetic acid	Indoleacetic acid
Polar to semi polar (positive)	Inosine	Inosine
Polar to semi polar (positive)	Isoleucine	Isoleucine
Polar to semi polar (positive)	Kynurenic acid	Kynurenic acid
Polar to semi polar (positive)	Feature_mz_130.086	Feature_mz_130.086
Polar to semi polar (positive)	Dodecanoylcarnitine	Dodecanoylcarnitine
Polar to semi polar (positive)	Leucine	Leucine
Polar to semi polar (positive)	Methionine	Methionine
Polar to semi polar (positive)	N-Acetylcadaverine	N-Acetylcadaverine
Polar to semi polar (positive)	N-Acetylputrescine	N-Acetylputrescine
Polar to semi polar (positive)	N-Acetyltyrosine	N-Acetyltyrosine
Polar to semi polar (positive)	Targinine/Homoarginine	Homoarginine#
Polar to semi polar (positive)	N1-Methyl-4-pyridone-3-carboxamide/Nudifloramide	Nudifloramide#
Polar to semi polar (positive)	N2,N2-Dimethylguanosine	N2,N2-Dimethylguanosine
Polar to semi polar (positive)	N6,N6,N6-Trimethyllysine	N6,N6,N6-Trimethyllysine
Polar to semi polar (positive)	Nicotinic acid	Nicotinic acid
Polar to semi polar (positive)	Ornithine	Ornithine
Polar to semi polar (positive)	Phenylalanine	Phenylalanine
Polar to semi polar (positive)	Phenylethylamine	Phenylethylamine
Polar to semi polar (positive)	Picolinic acid	Picolinic acid
Polar to semi polar (positive)	Pipecolic acid	Pipecolic acid
Polar to semi polar (positive)	Proline	Proline
Polar to semi polar (positive)	Pyridoxal	Pyridoxal
Polar to semi polar (positive)	Quinaldic acid	Quinaldic acid
Polar to semi polar (positive)	Riboflavin	Riboflavin
Polar to semi polar (positive)	Serotonin	Serotonin
Polar to semi polar (positive)	Spermidine	Spermidine
Polar to semi polar (positive)	Sphinganine	Sphinganine
Polar to semi polar (positive)	Sphingosine	Sphingosine
Polar to semi polar (positive)	Symmetric dimethylarginine/Asymmetric dimethylarginine	SDMA#
Polar to semi polar (positive)	Thiamine	Thiamine
Polar to semi polar (positive)	Threonine/Homoserine	Threonine#
Polar to semi polar (positive)	Thymine	Thymine
Polar to semi polar (positive)	Trimethylamine	Trimethylamine
Polar to semi polar (positive)	Tryptamine	Tryptamine
Polar to semi polar (positive)	Tyramine	Tyramine
Polar to semi polar (positive)	Tyrosine	Tyrosine
Polar to semi polar (positive)	Uracil	Uracil
Polar to semi polar (positive)	Urocanic acid	Urocanic acid
Polar to semi polar (positive)	Xanthurenic acid	Xanthurenic acid
Bile and fatty acids	Cholic acid	CA
Bile and fatty acids	Chenodeoxycholic acid	CDCA
Bile and fatty acids	Deoxycholic acid	DCA
Bile and fatty acids	Oleic acid	OA
Bile and fatty acids	Linoleic acid	LA
Bile and fatty acids	alpha-Linolenic acid/gamma-Linolenic acid	ALA#
Bile and fatty acids	Dihomo-gamma-linolenic acid/Dihomo-alpha-linolenic acid	DGLA
Bile and fatty acids	Arachidonic acid	AA
Bile and fatty acids	Eicosapentaenoic acid	EPA
Bile and fatty acids	4,8,12,15,19-Docosapentaenoic acid	DPA
Bile and fatty acids	Docosahexaenoic acid	DHA
Bile and fatty acids	Glycocholic acid	GCA
Bile and fatty acids	Glycochenodeoxycholic acid	GCDCA
Bile and fatty acids	Glycoursodeoxycholic acid	GUDCA
Bile and fatty acids	Hyocholic acid	HCA
Bile and fatty acids	Lithocholic acid	LCA
Bile and fatty acids	Taurocholic acid	TCA
Bile and fatty acids	Taurochenodesoxycholic acid	TCDCA
Bile and fatty acids	Taurodeoxycholic acid	TDCA
Bile and fatty acids	Tauroursodeoxycholic acid	TUDCA
Bile and fatty acids	Taurolithocholic acid	TLCA
Bile and fatty acids	Ursodeoxycholic acid	UDCA
SCFA	Acetate	Acetate
SCFA	Butyrate	Butyrate
SCFA	Isobutyrate	Isobutyrate
SCFA	Isovalerate	Isovalerate
SCFA	Propionate	Propionate

## Sheet: Table S4
Table S4: AIC comparison of CM tolerance-allergy model fitting with and without age as a covariate
metabolite	without age	with age
1-Methyladenosine#	345	351
4-Guanidinobutanoic acid	345	352
Dihydrouracil	315	321
5-Aminolevulinic acid#	328	334
5-Aminopentanoic acid	328	334
5-Hydroxytryptophan	324	330
Adenine	296	302
Adenosine#	306	313
Alanine#	319	320
Aminoadipic acid	279	286
Arginine	381	386
Aspartate	314	319
Betaine	351	356
Biotin	347	353
Cadaverine	310	317
Carnitine	353	358
Choline	300	306
Citrulline	322	328
Creatine#	336	343
Cytidine	326	333
Cytosine	340	346
Ethanolamine	327	325
Glycerophosphocholine	301	308
Glycylproline	307	308
Guanidoacetic acid	364	364
Hypoxanthine	302	308
Indoleacetic acid	304	311
Inosine	320	326
Isoleucine	309	307
Kynurenic acid	341	348
Dodecanoylcarnitine	334	341
Leucine	306	303
Methionine	320	319
N-Acetylcadaverine	316	323
N-Acetylputrescine	368	375
N-Acetyltyrosine	407	411
Homoarginine#	328	334
Nudifloramide#	301	306
N2,N2-Dimethylguanosine	330	337
N6,N6,N6-Trimethyllysine	325	332
Nicotinic acid	305	312
Ornithine	329	328
Phenylalanine	316	315
Phenylethylamine	325	331
Picolinic acid	347	348
Pipecolic acid	325	332
Proline	333	327
Pyridoxal	278	285
Quinaldic acid	322	329
Riboflavin	357	363
Serotonin	352	356
Spermidine	335	341
Sphinganine	312	313
Sphingosine	318	324
SDMA#	350	352
Thiamine	354	359
Threonine#	308	309
Thymine	299	305
Trimethylamine	319	324
Tryptamine	308	315
Tyramine	334	339
Tyrosine	295	299
Uracil	332	337
Urocanic acid	328	332
Xanthurenic acid	336	343
1-Methyluric acid	323	329
2,5-Furandicarboxylic acid	320	327
Deoxyinosine	315	321
Deoxyuridine	302	308
ortho-Hydroxyphenylacetic acid	293	300
Protocatechuic acid	282	286
4-OH-PLA#	357	364
3-Hydroxybenzoic acid	321	325
3-Hydroxybutyric acid	345	350
3-Methyl-2-oxovaleric acid	347	347
Methylxanthine isomers	289	296
PLA#	312	319
Hydrocinnamic acid	329	335
4-Hydroxybenzoic acid	338	344
4-Hydroxycinnamic acid	296	303
p-Hydroxyphenylacetic acid#	350	356
Desaminotyrosine	300	306
4-Pyridoxic acid	318	320
Pyroglutamic acid	268	267
GABA#	296	300
Argininosuccinic acid	303	309
Ascorbate	317	323
Carnosine	383	389
Citrate	291	296
Gluconate	333	340
FAD	272	271
Glutamine	283	289
Glycine	321	321
Glycolate	359	365
Guanine	320	327
Hippuric acid	321	328
Histidine	282	289
ILA	364	370
Indoxyl glucoside	366	369
2-Hydroxyethanesulfonate	353	360
Isobutyrylglycine	318	325
Oxoglutaric acid	360	358
Lysine	299	303
Malate	355	359
AGN_mandelic.acid	347	354
Methionine sulfoxide	324	329
Fructose#	301	307
N-alpha-Acetylarginine	296	303
N-Acetylglutamine	320	327
N-Acetylneuraminic acid	307	314
N-Acetylserine	346	348
N-Acetyltryptophan	324	331
N2-gamma-Glutamylglutamine	327	333
N6-Carboxymethyllysine	307	313
Glutamate#	303	305
Orotate	318	325
p-Cresol	315	322
p-Cresol.sulfate	322	328
Pantothenic acid	303	309
Phenylacetic acid	328	335
Phenylacetylglutamine	336	340
Phenylpropionylglycine	371	377
Pregnenolone sulfate	331	328
Pseudouridine	313	320
Pyrocatechol	283	289
Pyruvate	318	319
Serine	344	344
Syringic acid	297	304
Tartaric acid	285	290
Taurine	379	384
Thymidine	322	328
trans-Aconitic acid	304	306
Ferulic acid	314	321
Tryptophan	343	346
Uric acid	321	326
Uridine	334	341
Valine	309	312
Xanthine	285	293
Xylulose	330	337
CA	379	385
CDCA	375	381
DCA	338	344
OA	328	332
LA	341	345
ALA#	352	357
DGLA#	311	317
AA	309	314
EPA	331	336
DPA	340	346
DHA	332	333
GCA	306	313
GCDCA	309	316
GUDCA	281	287
HCA	371	375
LCA	339	345
TCA	304	311
TCDCA	307	314
TDCA	333	339
TUDCA	310	317
TLCA	287	290
UDCA	310	317
Acetate	304	311
Butyrate	310	314
Isobutyrate	325	332
Isovalerate	304	311
Propionate	304	311
DCA/CA	352	358
UDCA/CDCA	289	294
LCA/CDCA	356	362
CA/GCA	318	325
CDCA/GCDCA	314	320
UDCA/GUDCA	291	298
CA/TCA	327	334
CDCA/TCDCA	321	327
DCA/TDCA	343	348
UDCA/TUDCA	322	326
LCA/TLCA	320	323

## Sheet: Table S5
Table S5: AIC comparison of intervention model fitting with and without age as a covariate
metabolite	without age	with age
1-Methyladenosine#	345	352
4-Guanidinobutanoic acid	343	350
Dihydrouracil	314	321
5-Aminolevulinic acid#	328	334
5-Aminopentanoic acid	325	332
5-Hydroxytryptophan	329	335
Adenine	286	292
Adenosine#	307	314
Alanine#	322	323
Aminoadipic acid	280	287
Arginine	379	384
Aspartate	306	310
Betaine	353	359
Biotin	345	351
Cadaverine	313	319
Carnitine	352	357
Choline	300	306
Citrulline	336	340
Creatine#	341	348
Cytidine	323	330
Cytosine	335	341
Ethanolamine	325	322
Glycerophosphocholine	301	309
Glycylproline	305	306
Guanidoacetic acid	364	366
Hypoxanthine	301	308
Indoleacetic acid	304	311
Inosine	300	307
Isoleucine	309	306
Kynurenic acid	340	346
Dodecanoylcarnitine	338	344
Leucine	305	300
Methionine	321	318
N-Acetylcadaverine	316	323
N-Acetylputrescine	368	375
N-Acetyltyrosine	410	413
Homoarginine#	329	335
Nudifloramide#	303	308
N2,N2-Dimethylguanosine	332	339
N6,N6,N6-Trimethyllysine	325	332
Nicotinic acid	305	312
Ornithine	334	332
Phenylalanine	314	311
Phenylethylamine	327	333
Picolinic acid	350	349
Pipecolic acid	318	325
Proline	334	327
Pyridoxal	280	286
Quinaldic acid	321	328
Riboflavin	355	361
Serotonin	359	363
Spermidine	333	338
Sphinganine	313	313
Sphingosine	315	322
SDMA#	351	354
Thiamine	353	358
Threonine#	314	314
Thymine	294	300
Trimethylamine	324	329
Tryptamine	311	318
Tyramine	333	339
Tyrosine	291	294
Uracil	328	333
Urocanic acid	327	330
Xanthurenic acid	334	341
1-Methyluric acid	324	331
2,5-Furandicarboxylic acid	318	325
Deoxyinosine	310	317
Deoxyuridine	296	303
ortho-Hydroxyphenylacetic acid	295	302
Protocatechuic acid	289	292
4-OH-PLA#	348	355
3-Hydroxybenzoic acid	322	325
3-Hydroxybutyric acid	354	358
3-Methyl-2-oxovaleric acid	347	347
Methylxanthine isomers	289	295
PLA#	320	326
Hydrocinnamic acid	329	335
4-Hydroxybenzoic acid	343	349
4-Hydroxycinnamic acid	291	297
p-Hydroxyphenylacetic acid#	351	357
Desaminotyrosine	304	310
4-Pyridoxic acid	316	317
Pyroglutamic acid	270	269
GABA#	304	307
Argininosuccinic acid	302	307
Ascorbate	312	319
Carnosine	376	382
Citrate	289	293
Gluconate	338	345
FAD	276	276
Glutamine	275	280
Glycine	326	324
Glycolate	355	361
Guanine	310	317
Hippuric acid	326	333
Histidine	284	291
ILA	350	356
Indoxyl glucoside	360	364
2-Hydroxyethanesulfonate	352	358
Isobutyrylglycine	317	324
Oxoglutaric acid	362	359
Lysine	312	315
Malate	357	361
AGN_mandelic.acid	348	354
Methionine sulfoxide	320	325
Fructose#	311	316
N-alpha-Acetylarginine	295	302
N-Acetylglutamine	317	324
N-Acetylneuraminic acid	310	316
N-Acetylserine	341	342
N-Acetyltryptophan	323	330
N2-gamma-Glutamylglutamine	325	332
N6-Carboxymethyllysine	309	316
Glutamate#	310	311
Orotate	322	329
p-Cresol	316	323
p-Cresol.sulfate	322	329
Pantothenic acid	299	305
Phenylacetic acid	332	339
Phenylacetylglutamine	332	337
Phenylpropionylglycine	374	379
Pregnenolone sulfate	330	328
Pseudouridine	309	316
Pyrocatechol	289	295
Pyruvate	316	317
Serine	344	344
Syringic acid	298	305
Tartaric acid	288	293
Taurine	379	385
Thymidine	320	327
trans-Aconitic acid	309	312
Ferulic acid	312	320
Tryptophan	344	348
Uric acid	327	331
Uridine	319	326
Valine	308	310
Xanthine	287	295
Xylulose	326	333
CA	380	387
CDCA	379	385
DCA	329	336
OA	313	315
LA	313	315
ALA#	334	338
DGLA#	315	321
AA	315	320
EPA	335	340
DPA	343	348
DHA	339	338
GCA	303	310
GCDCA	307	314
GUDCA	281	287
HCA	360	364
LCA	333	339
TCA	304	311
TCDCA	311	318
TDCA	329	334
TUDCA	316	322
TLCA	286	288
UDCA	314	320
Acetate	305	312
Butyrate	315	320
Isobutyrate	333	340
Isovalerate	312	320
Propionate	303	310
DCA/CA	345	351
UDCA/CDCA	290	296
LCA/CDCA	352	359
CA/GCA	299	306
CDCA/GCDCA	297	303
UDCA/GUDCA	276	283
CA/TCA	317	325
CDCA/TCDCA	316	323
DCA/TDCA	335	341
UDCA/TUDCA	320	324
LCA/TLCA	313	317

## Sheet: Table S6
Table S6: Clinical characteristics associated with outgrowth of cow’s milk allergy
characteristics	Allergic (n=15)	Tolerant (n=24)	P_values
egg_allergy : N	10 (67%)	15 (62%)	1
egg_allergy : Y	5 (33%)	9 (38%)
sibling : N	5 (33%)	6 (25%)	0.718
sibling : Y	10 (67%)	18 (75%)
allergy_father : N	6 (40%)	18 (75%)	0.0441341
allergy_father : Y	9 (60%)	6 (25%)
allergy_mother : N	5 (33%)	15 (62%)	0.10534
allergy_mother : Y	10 (67%)	9 (38%)
delivery : Caesarean	8 (53%)	18 (75%)	0.185221
delivery : Vaginal	7 (47%)	6 (25%)
race : Asian	12 (80%)	16 (67%)	0.617338
race : Caucasian / White	3 (20%)	6 (25%)
race : Combination of above / Other	0 (0%)	2 (8%)
sex : F	3 (20%)	8 (33%)	0.476972
sex : M	12 (80%)	16 (67%)
Daily.Formula.Intake.g : TP1	96.6± 34.38	89.75± 31.45	0.664223
Daily.Formula.Intake.g : TP2	85.27± 47.37	85.58± 35.27	0.728559
Daily.Formula.Intake.mL : TP1	658± 275.95	601.25± 258.58	0.76122
Daily.Formula.Intake.mL : TP2	577.33± 352.65	586.46± 281.46	0.592576
SCORAD.index : TP1	8.13± 9.67	5.46± 8.32	0.338021
SCORAD.index : TP2	10.37± 8.77	6.77± 8.25	0.26634
SCORAD.index : TP0	16.27± 13.24	8.98± 14.41	0.0361194
breastfeding duration until study entry (days)	206.87± 116.53	182.33± 107.6	0.452783
age : TP1	15.59± 2.54	14.62± 3.02	0.427232
age : TP2	21.88± 3.01	20.84± 3.05	0.410594
age : TP0	9.68± 2.63	8.57± 3.04	0.254127
AAF	6 (40%)	10 (42%)	1
AAF-S	9 (60%)	14 (58%)
bottle.feeding.type until study entry	Allergic (n=15)	Tolerant (n=24)
Amino Acid Formula	6 (40%)	4 (18%)
Hydrolysate	0 (0%)	2 (9%)
Hydrolysate;Amino Acid Formula	4 (27%)	1 (5%)
Whole protein (milk / soy)	0 (0%)	1 (5%)
Whole protein (milk / soy);Amino Acid Formula	1 (7%)	2 (9%)
Whole protein (milk / soy);Hydrolysate	1 (7%)	5 (23%)
Whole protein (milk / soy);Hydrolysate;Amino Acid Formula	3 (20%)	7 (32%)
missing	0	2
Numeric variables are presented as mean ± standard deviation; categorical variable are presented as number (%)

## Sheet: Table S7
Table S7: Clinical characteristics associated with interventions
characteristics	AAF (n=16)	AAF-S (n=23)	P_values
egg_allergy : N	12 (75%)	13 (57%)	0.317146
egg_allergy : Y	4 (25%)	10 (43%)
sibling : N	5 (31%)	6 (26%)	0.733788
sibling : Y	11 (69%)	17 (74%)
allergy_father : N	11 (69%)	13 (57%)	0.516593
allergy_father : Y	5 (31%)	10 (43%)
allergy_mother : N	9 (56%)	11 (48%)	0.747527
allergy_mother : Y	7 (44%)	12 (52%)
delivery : Caesarean	9 (56%)	17 (74%)	0.311512
delivery : Vaginal	7 (44%)	6 (26%)
race : Asian	10 (62%)	18 (78%)	0.619331
race : Caucasian / White	5 (31%)	4 (17%)
race : Combination of above / Other	1 (6%)	1 (4%)
sex : F	6 (38%)	5 (22%)	0.306886
sex : M	10 (62%)	18 (78%)
Daily.Formula.Intake.g : TP1	91.44± 32.93	93.04± 32.64	0.863643
Daily.Formula.Intake.g : TP2	72± 30.23	94.83± 43.38	0.0693144
Daily.Formula.Intake.mL : TP1	596.25± 285.61	641.74± 251.41	0.678101
Daily.Formula.Intake.mL : TP2	475.62± 254.16	657.61± 322.09	0.0650011
SCORAD.index : TP1	8.03± 10.27	5.41± 7.74	0.240702
SCORAD.index : TP2	8.75± 7.9	7.74± 9.08	0.541492
SCORAD.index : TP0	13.34± 16.06	10.7± 13.12	0.687238
breastfeding duration until study entry (days)	217.25± 105.31	174.04± 112.4	0.203746
age : TP1	15.06± 2.88	14.95± 2.89	0.830421
age : TP2	21.24± 2.84	21.24± 3.23	0.988608
age : TP0	9.09± 2.91	8.93± 2.96	0.909064
Allergic: TP2	6 (38%)	9 (39%)	1
Tolerant: TP2	10 (62%)	14 (61%)
bottle.feeding.type until study entry	AAF (n=16)	AAF-S (n=23)
Amino Acid Formula	3 (20%)	7 (32%)
Hydrolysate	0 (0%)	2 (9%)
Hydrolysate;Amino Acid Formula	2 (13%)	3 (14%)
Whole protein (milk / soy)	0 (0%)	1 (5%)
Whole protein (milk / soy);Amino Acid Formula	3 (20%)	0 (0%)
Whole protein (milk / soy);Hydrolysate	3 (20%)	3 (14%)
Whole protein (milk / soy);Hydrolysate;Amino Acid Formula	4 (27%)	6 (27%)
missing	1	1
Numeric variables are presented as mean ± standard deviation; categorical variable are presented as number (%)

## Sheet: Table S8
Table S8: Significantly altered metabolites in CM-allergic and CM-tolerant groups from marginal means comparison
CM-Allergic
Metabolite	TP0	TP1	P value	Q value
Protocatechuic acid	3.727 (3.317, 4.137)	4.607 (4.197, 5.017)	0.000589257	0.0674155
Pyrocatechol	3.374 (2.969, 3.778)	4.252 (3.847, 4.656)	0.000812234	0.0674155
CM-Allergic
Metabolite	TP0	TP2	P value	Q value
Pyroglutamic acid	5.833 (5.472, 6.194)	4.849 (4.489, 5.21)	0.000197556	0.0327942
Threonine#	15.992 (15.544, 16.44)	14.939 (14.491, 15.387)	0.000409873	0.0340194
Pyruvic acid	7.365 (6.89, 7.841)	6.322 (5.847, 6.798)	0.000627528	0.0347232
Pregnenolone sulfate	7.735 (7.236, 8.234)	6.658 (6.159, 7.157)	0.00110951	0.0460446
Tryptophan	13.74 (13.233, 14.247)	12.636 (12.129, 13.142)	0.00301287	0.0806185
Oxoglutaric acid	10.624 (10.057, 11.191)	9.508 (8.941, 10.076)	0.00330065	0.0806185
Ferulic acid	5.59 (5.151, 6.029)	6.61 (6.171, 7.049)	0.00339957	0.0806185
CM-Tolerant
Metabolite	TP0	TP1	P value	Q value
Tartaric acid	2.769 (2.443, 3.094)	3.597 (3.271, 3.922)	5.54486e-05	0.00815007
Pyroglutamic acid	5.977 (5.691, 6.262)	5.178 (4.893, 5.463)	0.000131554	0.00815007
Dodecanoylcarnitine	3.411 (3.02, 3.802)	2.383 (1.992, 2.774)	0.000172457	0.00815007
TLCA	-3.038 (-3.378, -2.698)	-3.819 (-4.159, -3.479)	0.000196387	0.00815007
Desaminotyrosine	4.112 (3.785, 4.44)	5.017 (4.689, 5.344)	0.000285791	0.00948825
Ferulic acid	5.495 (5.148, 5.842)	6.323 (5.976, 6.67)	0.00255466	0.0706789
PLA#	8.617 (8.268, 8.965)	9.364 (9.015, 9.712)	0.00423022	0.0920426
FAD	5.631 (5.342, 5.92)	6.255 (5.966, 6.544)	0.00443579	0.0920426
Pregnenolone sulfate	7.88 (7.486, 8.275)	7.141 (6.746, 7.535)	0.00512526	0.0945326
CM-Tolerant
Metabolite	TP0	TP2	P value	Q value
Dodecanoylcarnitine	3.411 (3.02, 3.802)	2.03 (1.639, 2.421)	6.09623e-07	0.000107903
Pregnenolone sulfate	7.88 (7.486, 8.275)	6.675 (6.281, 7.07)	3.87595e-06	0.000343022
Desaminotyrosine	4.112 (3.785, 4.44)	5.204 (4.877, 5.532)	1.22101e-05	0.000720394
LCA/TLCA	-0.98 (-1.363, -0.598)	0.054 (-0.335, 0.443)	5.76884e-05	0.00251791
Pyruvate	7.619 (7.243, 7.995)	6.664 (6.288, 7.04)	7.11273e-05	0.00251791
PLA#	8.617 (8.268, 8.965)	9.615 (9.267, 9.963)	0.000101801	0.00300313
Protocatechuic acid	3.367 (3.043, 3.691)	4.128 (3.804, 4.452)	0.000162897	0.0039507
HCA	-0.1 (-0.574, 0.373)	-1.354 (-1.836, -0.871)	0.000186507	0.0039507
Ferulic acid	5.495 (5.148, 5.842)	6.505 (6.158, 6.852)	0.000200883	0.0039507
Pyroglutamic acid	5.977 (5.691, 6.262)	5.21 (4.924, 5.495)	0.000242646	0.00429483
FAD	5.631 (5.342, 5.92)	6.396 (6.107, 6.685)	0.000399583	0.00642965
TLCA	-3.038 (-3.378, -2.698)	-3.756 (-4.101, -3.41)	0.000764552	0.0112771
Pipecolic acid	10.801 (10.423, 11.178)	11.656 (11.279, 12.034)	0.00103271	0.0140608
DCA/CA	-1.888 (-2.322, -1.454)	-0.899 (-1.341, -0.456)	0.0015102	0.0188393
Oxoglutaric acid	10.807 (10.359, 11.256)	9.865 (9.417, 10.314)	0.00159655	0.0188393
DCA/TDCA	-0.745 (-1.17, -0.321)	0.149 (-0.283, 0.582)	0.00189289	0.0209401
3-Hydroxybenzoic acid	5.341 (4.976, 5.706)	6.151 (5.786, 6.516)	0.00225182	0.0234454
Betaine	5.159 (4.751, 5.567)	4.16 (3.752, 4.568)	0.00266872	0.0262424
TCDCA	-0.893 (-1.24, -0.547)	-1.681 (-2.035, -1.327)	0.00298857	0.0278409
N-Acetylneuraminic acid	10.142 (9.802, 10.483)	9.392 (9.051, 9.732)	0.00315476	0.0279197
CA	1.501 (1.022, 1.979)	0.386 (-0.104, 0.875)	0.00395593	0.0327385
Hydrocinnamic acid	3.076 (2.698, 3.454)	3.869 (3.491, 4.246)	0.00406919	0.0327385
UDCA/CDCA	-1.858 (-2.175, -1.542)	-1.156 (-1.479, -0.832)	0.00539403	0.0391856
LCA/CDCA	-1.654 (-2.092, -1.216)	-0.744 (-1.191, -0.297)	0.00540532	0.0391856
Butyrate	1.522 (1.153, 1.891)	2.255 (1.893, 2.617)	0.00553468	0.0391856
Phenylacetylglutamine	3.922 (3.524, 4.321)	3.185 (2.786, 3.583)	0.00728946	0.0481223
DCA	-0.571 (-0.988, -0.155)	0.192 (-0.232, 0.616)	0.00759385	0.0481223
N6-Carboxymethyllysine	5.415 (5.064, 5.767)	6.055 (5.704, 6.406)	0.00761256	0.0481223
5-Hydroxytryptophan	7.375 (7.013, 7.737)	6.623 (6.261, 6.985)	0.0131379	0.0801866
CDCA	-0.131 (-0.601, 0.339)	-1.081 (-1.561, -0.601)	0.013925	0.0808898
Quinaldic acid	4.44 (4.08, 4.8)	5.138 (4.777, 5.498)	0.0147541	0.0808898
Arginine	14.321 (13.842, 14.799)	13.461 (12.983, 13.94)	0.0152852	0.0808898
Pyrocatechol	3.184 (2.864, 3.504)	3.703 (3.383, 4.023)	0.0154264	0.0808898
Phenylacetic acid	6.412 (6.044, 6.78)	7.148 (6.78, 7.516)	0.0157663	0.0808898
LCA	-0.995 (-1.408, -0.583)	-0.276 (-0.696, 0.145)	0.0159952	0.0808898
TP2
Metabolite	Allergic	Tolerant	P value	Q value
Citrulline	11.841 (11.378, 12.303)	12.946 (12.58, 13.311)	0.00032332	0.0536711
Lysine	11.371 (10.957, 11.785)	12.273 (11.946, 12.601)	0.000991036	0.082256

## Sheet: Table S9
Table S9: Spearman’s rank correlation between the changes of bifidobacterium and metabolites/ratios which are significanlty altered in the AAF-S group
Compound	Rho	P value	time points	Intervention	Q value
ILA	0.858696	2.12679e-06	TP1-TP0	AAF-S	0
4-OH-PLA#	0.768775	2.81005e-05	TP1-TP0	AAF-S	0.0002
Adenine	0.637352	0.00137999	TP1-TP0	AAF-S	0.0069
Glutamine	-0.573123	0.00493968	TP1-TP0	AAF-S	0.0185
Adenine	0.720588	0.00230584	TP1-TP0	AAF	0.0346
CDCA/GCDCA	0.507905	0.0144412	TP1-TP0	AAF-S	0.0433
Inosine	-0.462451	0.0275279	TP1-TP0	AAF-S	0.059
GCDCA	-0.468379	0.0254131	TP1-TP0	AAF-S	0.059
CA/GCA	0.43083	0.0413402	TP1-TP0	AAF-S	0.0775
Guanine	-0.310277	0.149497	TP1-TP0	AAF-S	0.2492
Uridine	-0.244071	0.260522	TP1-TP0	AAF-S	0.3908
UDCA/GUDCA	-0.185771	0.39433	TP1-TP0	AAF-S	0.5377
Inosine	-0.314706	0.234712	TP1-TP0	AAF	0.5423
4-OH-PLA#	0.235294	0.379021	TP1-TP0	AAF	0.5423
Glutamine	-0.229412	0.39137	TP1-TP0	AAF	0.5423
Guanine	-0.267647	0.315146	TP1-TP0	AAF	0.5423
ILA	0.397059	0.128883	TP1-TP0	AAF	0.5423
OA	0.208824	0.436322	TP1-TP0	AAF	0.5423
ALA	0.247059	0.354996	TP1-TP0	AAF	0.5423
GCDCA	-0.197059	0.463185	TP1-TP0	AAF	0.5423
HCA	-0.194118	0.470031	TP1-TP0	AAF	0.5423
CA/GCA	0.323529	0.221281	TP1-TP0	AAF	0.5423
CDCA/GCDCA	0.226471	0.397628	TP1-TP0	AAF	0.5423
UDCA/GUDCA	-0.294118	0.268072	TP1-TP0	AAF	0.5423
Uridine	-0.164706	0.541224	TP1-TP0	AAF	0.5799
ALA	0.136364	0.533413	TP1-TP0	AAF-S	0.6668
HCA	0.120553	0.582373	TP1-TP0	AAF-S	0.672
OA	0.0326087	0.883338	TP1-TP0	AAF-S	0.9119
LA	0.0247036	0.911926	TP1-TP0	AAF-S	0.9119
LA	0	1	TP1-TP0	AAF	1
4-OH-PLA#	0.674901	0.000570581	TP2-TP0	AAF-S	0.0086
ILA	0.624506	0.00181898	TP2-TP0	AAF-S	0.0136
Adenine	0.523715	0.0113268	TP2-TP0	AAF-S	0.0566
Glutamine	-0.497036	0.0169678	TP2-TP0	AAF-S	0.0636
Adenine	0.594118	0.0172465	TP2-TP0	AAF	0.2147
Uridine	-0.467391	0.0257561	TP2-TP0	AAF-S	0.0773
LA	-0.571429	0.0286232	TP2-TP0	AAF	0.2147
OA	-0.521429	0.0488302	TP2-TP0	AAF	0.2442
Guanine	-0.407115	0.0549424	TP2-TP0	AAF-S	0.1374
CDCA/GCDCA	0.453571	0.0915293	TP2-TP0	AAF	0.2572
Glutamine	-0.426471	0.101056	TP2-TP0	AAF	0.2572
CA/GCA	0.439286	0.103199	TP2-TP0	AAF	0.2572
ILA	0.405882	0.120021	TP2-TP0	AAF	0.2572
4-OH-PLA#	0.373529	0.154768	TP2-TP0	AAF	0.2902
Guanine	-0.35	0.184066	TP2-TP0	AAF	0.3068
LA	-0.290796	0.18868	TP2-TP0	AAF-S	0.4043
GCDCA	-0.267081	0.228602	TP2-TP0	AAF-S	0.423
CDCA/GCDCA	0.253529	0.25379	TP2-TP0	AAF-S	0.423
Inosine	-0.219368	0.313054	TP2-TP0	AAF-S	0.4424
CA/GCA	0.21965	0.324461	TP2-TP0	AAF-S	0.4424
GCDCA	-0.267857	0.333446	TP2-TP0	AAF	0.5002
Inosine	-0.241176	0.366896	TP2-TP0	AAF	0.5003
Uridine	-0.208824	0.436322	TP2-TP0	AAF	0.5454
UDCA/GUDCA	0.185714	0.506674	TP2-TP0	AAF	0.5519
HCA	0.182143	0.515061	TP2-TP0	AAF	0.5519
UDCA/GUDCA	-0.119142	0.59616	TP2-TP0	AAF-S	0.7452
ALA	0.128571	0.648202	TP2-TP0	AAF	0.6482
OA	-0.0863919	0.701646	TP2-TP0	AAF-S	0.7598
ALA	0.0841333	0.709154	TP2-TP0	AAF-S	0.7598
HCA	-0.0491248	0.828554	TP2-TP0	AAF-S	0.8286
